# Supplementary material for: Polyglycerol-Based Hydrogel as Versatile Support Matrix for 3D Multicellular Tumor Spheroid Formation
Source: Gels. 2023 Nov 29;9(12):938. doi: 10.3390/gels9120938 (PMC10742718; doi:10.3390/gels9120938)
Supplement: Supplementary file 1 [file gels-09-00938-s001.zip]

Archive with 1 entries (1 files):
- gels-2723872-supplementary.pdf
